# Supplementary material for: Balancing act: Unraveling the link between muscle strength, proprioception, and stability in unilateral hip osteoarthritis
Source: PLoS One. 2024 Feb 16;19(2):e0298625. doi: 10.1371/journal.pone.0298625 (PMC10871501; doi:10.1371/journal.pone.0298625)
Supplement: S1 Raw data — (XLSX) [file pone.0298625.s001.xlsx]

## Sheet: Sheet1
Subject ID	Group	Age (years)	Gender	BMI (Kg/m2)	VAS pain score (0–100 mm)	HOOS (0–100 score)	Hip Flexors Strength (Kgf)	Hip Extensors Strength (Kgf)	Hip Abductors Strength (Kgf)	Hip JRS in Flexion (°)	Hip JRS in Abduction (°)	BBS Score	TUG Score
1	Unilateral Hip OA	71.8873	M	23.1954	47.3974	47.7251	13.5705	14.3727	8.63499	5.20297	4.92529	37.2586	10.4001
2	Unilateral Hip OA	66.9774	M	27.4389	49.0109	53.4127	16.5352	12.1654	5.7949	2.60848	9.90805	33.0936	13.9801
3	Unilateral Hip OA	68.3227	M	29.1112	43.3783	80.3092	12.0944	17.2874	5.67591	5.66859	6.93456	44.4632	10.3194
4	Unilateral Hip OA	70.3223	M	26.4175	53.8896	60.3674	9.12414	9.53233	13.0093	6.94482	6.15849	34.997	8.18183
5	Unilateral Hip OA	70.9949	M	29.0419	59.0389	62.6922	7.95697	13.1403	4.97923	4.10949	4.28409	39.7089	14.0167
6	Unilateral Hip OA	61.0322	M	26.6583	54.3772	43.5188	9.56484	13.1102	4.99027	6.5449	4.39474	37.4173	11.2496
7	Unilateral Hip OA	67.1689	M	25.0957	67.0172	53.7283	13.7798	8.45249	8.02258	4.68001	5.51342	33.7109	7.51632
8	Unilateral Hip OA	72.0608	M	22.5739	52.1415	62.7066	12.1437	9.68461	11.1321	5.27988	8.68338	41.4651	7.26289
9	Unilateral Hip OA	60.4585	M	26.1164	50.8755	64.2411	14.4716	5.5332	5.82162	6.12669	6.54531	30.6046	11.2987
10	Unilateral Hip OA	69.8428	M	27.0412	48.2614	66.7838	13.9756	5.25288	14.2519	4.1752	4.03034	43.1846	18.7869
11	Unilateral Hip OA	57.95	M	29.2902	36.5071	60.8837	12.0996	10.6476	15.1104	6.31432	7.88236	33.2997	9.66798
12	Unilateral Hip OA	63.4987	M	26.0201	37.2324	65.9119	13.091	12.7935	5.83184	3.6365	5.11992	28.4508	9.85685
13	Unilateral Hip OA	68.2738	M	27.9095	41.577	65.2017	17.2086	12.2944	8.36457	4.00608	8.86101	39.1123	16.0694
14	Unilateral Hip OA	60.6448	M	23.2168	69.31	43.0515	15.8987	11.3349	6.24087	4.31306	4.60479	42.1666	10.7887
15	Unilateral Hip OA	63.6652	M	23.8173	64.769	61.159	10.7778	13.0189	2.63218	5.68159	3.78386	43.0878	6.14212
16	Unilateral Hip OA	61.4767	M	26.0357	70.1321	68.2487	14.6292	8.34117	10.546	4.58845	5.9983	44.6184	5.72686
17	Unilateral Hip OA	75.5166	M	22.9197	39.8659	66.5218	13.4258	9.36244	12.2597	3.30323	7.51677	24.5079	15.0771
18	Unilateral Hip OA	68.839	M	29.1068	32.7508	57.2706	15.0664	12.6148	17.3472	4.72398	7.6204	33.0574	13.2056
19	Unilateral Hip OA	70.6528	M	27.9283	47.3806	52.9854	13.6814	11.6346	5.76831	4.1052	5.96928	40.1062	13.7393
20	Unilateral Hip OA	67.098	M	27.321	56.7257	49.9524	8.77698	9.56319	14.6582	5.75711	3.81238	49.0605	10.7871
21	Unilateral Hip OA	66.5096	M	27.5184	60.3354	59.5288	6.85334	14.493	14.6826	4.58587	4.71996	44.3989	8.55278
22	Unilateral Hip OA	60.8259	M	33.0694	66.4763	71.7909	13.3864	6.07976	10.1275	5.03714	1.87563	51.4845	10.2547
23	Unilateral Hip OA	66.7867	M	24.8527	57.9382	41.8675	17.3498	8.56985	11.7366	4.51804	3.95333	36.1019	11.4343
24	Unilateral Hip OA	64.6733	M	19.1352	74.243	54.3991	9.36852	9.32746	12.8156	5.43299	5.3345	41.1698	8.18004
25	Unilateral Hip OA	71.9607	M	27.0577	52.2713	49.7439	11.1195	12.8692	17.1969	4.75989	6.40132	32.4562	12.8552
26	Unilateral Hip OA	73.235	M	26.233	44.5518	68.4141	8.59347	10.2477	11.2417	5.31447	5.03183	36.8664	6.77295
27	Unilateral Hip OA	74.6996	M	24.6922	35.964	55.4232	15.1899	6.178	9.10065	2.13321	5.56288	34.7682	9.86859
28	Unilateral Hip OA	71.9365	M	23.1699	44.8213	56.2348	4.8106	11.8951	5.89265	5.066	4.92517	35.4105	10.2986
29	Unilateral Hip OA	65.4061	M	24.9507	57.4669	58.6956	4.93429	13.7419	10.5552	5.41117	7.08193	36.9355	8.67199
30	Unilateral Hip OA	63.0785	M	26.9984	44.8241	65.1203	12.7976	12.6206	13.4162	4.74278	3.97967	39.4472	3.61361
31	Unilateral Hip OA	71.55	M	24.7407	65.2328	56.9938	11.4346	12.2337	10.3135	5.68964	7.24459	39.5708	12.4759
32	Unilateral Hip OA	69.7033	M	34.3611	70.5498	31.2524	10.2507	4.20471	6.23591	5.76508	9.35646	42.8755	8.45579
33	Unilateral Hip OA	60.1416	F	23.2303	28.268	66.0701	10.7827	7.34237	9.69452	6.38159	6.55884	40.3175	15.4079
34	Unilateral Hip OA	69.6997	F	23.7827	64.4201	65.0587	13.2802	11.7923	8.82597	5.07424	4.67907	37.2488	9.83778
35	Unilateral Hip OA	71.7653	F	18.8476	29.7212	58.6705	10.4469	10.0633	10.3937	2.87396	4.66181	36.1169	9.17186
36	Unilateral Hip OA	68.3652	F	27.2299	59.2488	50.2848	8.41116	11.9226	2.72584	2.46881	7.94449	37.4828	11.2857
37	Unilateral Hip OA	67.2673	F	19.7459	68.4541	64.2123	8.91646	6.16238	11.5321	3.21399	3.55201	36.5831	14.4985
38	Unilateral Hip OA	64.4656	F	24.6198	55.4851	64.4786	14.3272	10.042	11.7098	4.91868	3.87685	42.5428	9.09822
39	Unilateral Hip OA	61.5906	F	25.4903	40.4531	56.2407	10.1163	5.76491	11.1105	4.78854	3.48084	44.9174	14.3692
40	Unilateral Hip OA	71.7013	F	24.0579	48.2149	58.6977	7.55187	3.94916	9.32502	5.2611	3.26639	47.5074	15.7906
41	Unilateral Hip OA	66.709	F	32.1383	51.8348	51.7775	11.9845	11.1924	2.15237	4.27848	3.70575	34.3726	14.2877
42	Unilateral Hip OA	67.0494	F	29.6815	52.7225	59.0677	13.1849	12.9531	9.2631	4.15722	7.15502	42.4058	16.4123
43	Unilateral Hip OA	75.8972	F	30.7532	52.4916	45.7608	15.6403	11.0309	13.5616	5.565	7.74229	30.5877	15.2974
44	Unilateral Hip OA	71.1803	F	23.488	53.5315	64.848	12.3294	10.1338	5.91669	5.67496	4.3595	41.7959	16.0397
45	Unilateral Hip OA	69.7687	F	30.1244	57.1467	51.6396	9.71406	5.21031	1.42271	4.68025	6.05979	46.2941	16.3384
46	Unilateral Hip OA	68.7393	F	28.0368	41.2481	63.1096	13.0925	13.4797	3.20858	4.91806	7.09721	38.4816	11.675
47	Unilateral Hip OA	74.94	F	28.9456	52.0542	47.1622	13.847	10.0982	10.5898	5.4007	5.85906	46.2305	9.54639
48	Unilateral Hip OA	75.8382	F	29.7971	71.7342	55.0764	11.5641	16.5498	10.824	5.50973	3.87471	32.2115	3.42411
49	Unilateral Hip OA	72.2828	F	23.4011	50.4597	59.7283	11.5471	13.2743	12.8674	3.71306	2.90564	33.796	6.56207
50	Unilateral Hip OA	70.72	F	24.9998	49.7979	44.6912	12.4552	3.7835	9.12007	4.17566	7.5696	38.569	9.48274
51	Unilateral Hip OA	58.6743	F	29.2466	66.8142	61.9169	11.4718	12.6713	3.36869	3.6187	6.60282	45.9108	9.705
52	Unilateral Hip OA	68.6567	F	17.6365	26.1483	57.1223	12.4253	5.74316	6.08235	4.40747	6.75468	36.7835	10.4697
53	Unilateral Hip OA	67.5145	F	31.394	67.9678	43.8991	8.6347	7.79442	12.599	5.84544	3.58762	36.5545	7.63746
54	Unilateral Hip OA	68.5228	F	28.2253	47.6953	48.1585	8.2517	9.43256	9.89917	5.55544	6.11176	33.1431	5.6501
55	Unilateral Hip OA	72.3437	F	26.2492	56.5927	66.6697	9.18839	9.93712	11.9263	3.76307	6.85252	40.7163	10.5451
56	Unilateral Hip OA	55.7715	F	27.1277	55.8369	69.4869	13.5938	11.5202	11.0705	5.51837	6.26038	47.334	10.3473
57	Unilateral Hip OA	65.5381	F	23.0012	65.2968	59.5205	12.4512	6.94641	8.52426	5.05357	4.26936	43.8723	8.28277
58	Unilateral Hip OA	69.3146	F	25.2452	51.7683	64.7262	14.7799	6.53477	8.64745	4.42162	7.57305	43.8468	8.50121
59	Unilateral Hip OA	65.9992	F	30.0309	47.1797	62.9713	11.1237	12.1739	16.7313	3.42696	2.79805	38.1178	7.83988
60	Unilateral Hip OA	61.7239	F	30.6835	69.2699	63.9973	8.27195	10.1973	10.9904	4.76944	7.41603	35.8586	9.65561
61	Unilateral Hip OA	72.0103	F	35.2975	28.3285	73.274	15.0908	10.8015	8.82822	5.70114	7.70239	43.7237	8.11995
62	Unilateral Hip OA	69.3459	F	26.156	54.9873	46.1821	11.6241	3.17634	11.1526	2.60222	8.62598	39.2277	15.188
1	Asymptomatic	68.3382	M	28.1417			17.8494	17.5455	12.4997	1.13832	3.83316	27.7768	8.16906
2	Asymptomatic	64.2102	M	28.489			20.6686	15.3933	9.92445	-0.0934338	6.55324	20.1839	10.9304
3	Asymptomatic	64.8254	M	23.765			16.3108	20.3419	9.64979	2.7878	4.09057	29.8696	8.65917
4	Asymptomatic	64.5212	M	17.0129			13.2325	12.5778	17.2017	5.76722	2.84913	20.98	4.68578
5	Asymptomatic	64.2369	M	32.3621			12.3284	16.2087	9.00923	0.751438	0.188837	27.9533	11.9151
6	Asymptomatic	60.9178	M	20.8063			13.9809	16.314	9.00983	1.79962	2.49892	22.4514	6.27786
7	Asymptomatic	66.415	M	25.6891			18.1801	11.3262	12.0301	2.56171	4.37331	13.6977	3.7723
8	Asymptomatic	72.2167	M	33.1803			16.2563	12.681	15.2021	2.75895	4.5987	31.9127	3.39625
9	Asymptomatic	65.4811	M	26.8248			18.7107	8.65446	9.71468	4.27225	4.73367	21.5616	7.68165
10	Asymptomatic	65.6946	M	28.7427			18.1774	8.33823	18.4263	1.07862	1.88146	27.274	16.5176
11	Asymptomatic	63.0195	M	21.1426			16.4171	13.974	19.0814	3.28157	4.77137	21.2509	6.20634
12	Asymptomatic	65.2418	M	20.2892			17.22	15.9527	9.74853	-0.0244763	2.97091	16.7728	4.71651
13	Asymptomatic	67.518	M	24.1486			21.3775	15.3316	12.3718	0.495637	7.6906	26.5913	12.721
14	Asymptomatic	64.2561	M	29.1813			20.0991	14.2713	10.3192	2.13933	1.67786	32.7966	8.44536
15	Asymptomatic	63.9302	M	24.7266			15.0462	16.0915	6.5215	2.49114	1.73786	34.8625	4.61742
16	Asymptomatic	67.2727	M	23.3366			18.9625	11.3078	14.577	1.94018	2.46261	35.6176	3.08592
17	Asymptomatic	62.1198	M	26.4137			17.6364	12.5238	16.1752	1.40244	5.17334	9.41762	13.464
18	Asymptomatic	66.6847	M	29.154			19.3961	15.7425	21.2817	1.8783	5.47392	26.0417	9.05172
19	Asymptomatic	68.8993	M	21.3207			18.0301	14.7798	9.70426	-2.59043	3.30608	27.2652	9.63372
20	Asymptomatic	71.0038	M	22.0473			13.0014	12.9019	18.7069	0.518243	-0.213948	39.3991	8.30526
21	Asymptomatic	65.3475	M	23.3551			10.9539	17.5031	18.5628	1.47884	0.849423	34.1226	4.61108
22	Asymptomatic	71.0336	M	29.1934			17.4959	9.16859	14.1248	0.363064	0.166314	37.9082	7.4796
23	Asymptomatic	69.7342	M	26.5279			21.6708	11.5465	15.6857	1.59251	-1.96035	22.2215	8.13905
24	Asymptomatic	61.8148	M	32.4097			13.5614	12.4286	16.7194	2.51507	2.79634	28.7974	4.47552
25	Asymptomatic	60.95	M	28.703			15.164	16.1545	21.0677	3.70047	4.75593	26.7543	9.95032
26	Asymptomatic	64.5106	M	25.6912			12.917	13.4202	15.1134	3.28537	1.18254	20.7978	3.02311
27	Asymptomatic	69.7128	M	29.7217			19.4555	9.2754	12.9336	-0.0689643	3.06349	19.4845	8.1806
28	Asymptomatic	65.4181	M	26.4556			8.89189	15.0328	9.9533	1.99063	-0.290846	23.7953	6.84349
29	Asymptomatic	63.3574	M	23.6147			9.32582	16.7187	14.5134	2.42746	3.27673	25.5647	5.36625
30	Asymptomatic	71.7537	M	27.9079			17.148	15.6872	17.4105	2.34015	1.30429	22.6849	2.27908
31	Asymptomatic	66.8189	M	23.6414			15.7013	15.3531	14.3996	3.29667	2.65326	25.3797	10.9094
32	Asymptomatic	56.6497	M	24.8998			14.3478	7.32565	10.1061	2.95791	5.54941	31.6237	6.93813
33	Asymptomatic	66.9369	M	29.9161			14.8645	10.284	13.5898	4.76538	4.99605	29.8575	11.6618
34	Asymptomatic	67.7282	M	25.486			17.4934	14.9383	12.8289	2.70463	0.829602	26.4913	6.3763
35	Asymptomatic	66.5799	F	23.3103			14.4912	13.204	14.2095	0.277621	2.32962	21.2334	5.56338
36	Asymptomatic	67.4539	F	24.3606			12.7098	14.9912	6.65376	0.722776	5.14449	23.0124	9.24553
37	Asymptomatic	65.4376	F	28.9676			12.9972	9.27284	15.4289	0.567626	0.520473	30.0995	10.0423
38	Asymptomatic	60.5583	F	24.0871			18.597	12.9888	15.7194	2.76679	1.93627	29.8042	4.79503
39	Asymptomatic	64.2543	F	24.6007			14.3317	8.71213	15.0522	0.607862	2.03085	30.9764	11.7808
40	Asymptomatic	62.0121	F	24.2181			11.8873	7.07397	13.4858	2.53003	-0.0208128	40.7019	11.2981
41	Asymptomatic	62.0623	F	26.3702			16.1219	14.229	6.21678	1.49424	2.31504	23.0415	11.1936
42	Asymptomatic	60.774	F	24.605			17.4677	16.0619	13.1663	0.767757	7.04624	36.4147	14.813
43	Asymptomatic	67.4647	F	20.8343			19.7229	14.2332	17.5068	2.04917	5.75529	18.858	13.5575
44	Asymptomatic	66.0818	F	23.0497			16.6748	13.2246	9.8654	4.40647	1.11192	36.7265	11.9807
45	Asymptomatic	63.9522	F	22.9084			13.9503	8.01114	5.7003	2.0795	3.46126	37.0062	13.1004
46	Asymptomatic	63.1676	F	29.6543			17.402	16.5731	7.05266	2.83891	2.83871	28.9809	7.47135
47	Asymptomatic	65.6086	F	28.3193			17.9385	13.1553	14.5881	2.57297	2.77061	37.0242	6.293
48	Asymptomatic	69.9089	F	27.6205			15.874	19.634	14.6164	3.06534	1.81232	16.5024	-0.178211
49	Asymptomatic	57.8836	F	24.2334			15.8338	16.4832	16.8468	0.589133	0.490395	20.8441	1.14102
50	Asymptomatic	67.1698	F	23.271			16.7488	6.71986	13.272	2.16651	6.23107	28.4317	4.77382
51	Asymptomatic	63.5717	F	24.2267			15.7593	15.8081	7.31193	1.20512	2.54016	37.3794	6.78918
52	Asymptomatic	58.3501	F	22.5392			16.6521	9.02589	10.1618	2.01681	5.35627	26.1622	6.7622
53	Asymptomatic	58.1118	F	33.5413			13.0337	10.8356	16.573	1.8145	1.69166	28.3121	3.8129
54	Asymptomatic	62.1401	F	18.8395			12.483	12.5945	13.8411	2.22479	3.39487	18.8741	1.56394
55	Asymptomatic	66.5561	F	27.5484			13.3497	13.1534	15.8837	0.431562	3.95998	23.366	7.13547
56	Asymptomatic	67.2329	F	21.8179			17.8367	14.6533	14.9976	2.82896	4.99325	32.8239	7.49101
57	Asymptomatic	62.038	F	25.4765			16.5872	9.98105	12.4479	2.46059	2.35734	31.5339	4.94632
58	Asymptomatic	69.6664	F	22.7372			18.9742	9.56672	12.5077	0.901837	4.39681	33.0053	5.63189
59	Asymptomatic	71.2496	F	22.1494			15.3524	15.3658	20.8469	-0.304926	-1.31205	27.9972	2.85018
60	Asymptomatic	67.2447	F	22.2654			12.4764	13.3725	14.935	1.7846	4.14911	19.2653	5.0997
61	Asymptomatic	63.3935	F	31.2405			19.3647	13.825	12.8347	1.61232	4.84026	34.1173	4.97949
62	Asymptomatic	70.0852	F	25.3877			16.1076	6.15693	15.0537	-1.61645	7.42338	23.1888	11.4283
